# Supplementary material for: The selective PI3Kα inhibitor BYL719 as a novel therapeutic option for neuroendocrine tumors: Results from multiple cell line models
Source: PLoS One. 2017 Aug 11;12(8):e0182852. doi: 10.1371/journal.pone.0182852 (PMC5553670; doi:10.1371/journal.pone.0182852)
Supplement: S1 Table — Band intensities were quantified from at least 3 independent experiments for each cell line and protein, and are expressed as the mean percentage relative to the untreated control (100%). The means and standard deviations are reported as geometric means and geometric standard deviations of the relative increase, respectively. A geometric mean of "1.0" has to be interpreted as "equal to the control group" and for the geometric standard deviation “1.0” refers to “no variation“. Statistically significantly different results in comparison to the control are shown as p-values, considering p<0.05 as significant. (XLSX) [file pone.0182852.s031.xlsx]

## Sheet: ergebnisse_neu
	Setting	Cell line	Geometric mean (percentage increase)	Geometric mean (percentage increase)	geometric SD (percentage increase)	p(Comparison to respective control group)
control	Actin 24h	BON1	1	1	1	-
BYL10	Actin 24h	BON1	0.904	0.904	1.064	0.52864
BYL15	Actin 24h	BON1	0.792	0.792	1.303	0.15635
BYL20	Actin 24h	BON1	0.68	0.68	1.363	0.02605
BYL40	Actin 24h	BON1	0.655	0.655	1.517	0.01623
KDMSO	Actin 24h	BON1	0.99	0.99	1.207	0.94838
control	Actin 24h	H727	1	1	1	-
BYL10	Actin 24h	H727	0.837	0.837	1.226	0.16758
BYL15	Actin 24h	H727	0.799	0.799	1.365	0.09053
BYL20	Actin 24h	H727	0.745	0.745	1.412	0.03373
BYL40	Actin 24h	H727	0.762	0.762	1.47	0.04646
KDMSO	Actin 24h	H727	0.809	0.809	1.38	0.10695
control	Actin 24h	QGP1	1	1	1	-
BYL10	Actin 24h	QGP1	0.841	0.841	1.144	0.17144
BYL15	Actin 24h	QGP1	0.797	0.797	1.157	0.07914
BYL20	Actin 24h	QGP1	0.777	0.777	1.107	0.05405
BYL40	Actin 24h	QGP1	0.698	0.698	1.463	0.00917
KDMSO	Actin 24h	QGP1	0.847	0.847	1.211	0.18804
control	clCasp3 24h	BON1	1	1	1	-
BYL10	clCasp3 24h	BON1	1.649	1.649	1.237	0.00051
BYL15	clCasp3 24h	BON1	2.307	2.307	1.031	<0,001
BYL20	clCasp3 24h	BON1	2.868	2.868	1.121	<0,001
BYL40	clCasp3 24h	BON1	3.067	3.067	1.181	<0,001
KDMSO	clCasp3 24h	BON1	1.085	1.085	1.045	0.42842
control	clCasp3 24h	H727	1	1	1	-
BYL10	clCasp3 24h	H727	1.655	1.655	1.505	0.14545
BYL15	clCasp3 24h	H727	2.139	2.139	1.624	0.03841
BYL20	clCasp3 24h	H727	2.249	2.249	1.68	0.02937
BYL40	clCasp3 24h	H727	5.15	5.15	1.342	<0,001
KDMSO	clCasp3 24h	H727	1.28	1.28	2.068	0.45758
control	clCasp3 24h	QGP1	1	1	1	-
BYL10	clCasp3 24h	QGP1	2.149	2.149	1.317	0.0032
BYL15	clCasp3 24h	QGP1	2.78	2.78	1.41	<0,001
BYL20	clCasp3 24h	QGP1	3.325	3.325	1.343	<0,001
BYL40	clCasp3 24h	QGP1	4.227	4.227	1.639	<0,001
KDMSO	clCasp3 24h	QGP1	1.328	1.328	1.529	0.21379
control	clParp 24h	BON1	1	1	1	-
BYL10	clParp 24h	BON1	2.643	2.643	1.42	<0,001
BYL15	clParp 24h	BON1	3.042	3.042	1.544	<0,001
BYL20	clParp 24h	BON1	2.983	2.983	1.8	<0,001
BYL40	clParp 24h	BON1	3.441	3.441	1.903	<0,001
KDMSO	clParp 24h	BON1	1.642	1.642	1.267	0.02891
control	clParp 24h	H727	1	1	1	-
BYL10	clParp 24h	H727	1.808	1.808	1.639	0.13902
BYL15	clParp 24h	H727	2.409	2.409	1.515	0.03808
BYL20	clParp 24h	H727	2.987	2.987	1.629	0.014
BYL40	clParp 24h	H727	8.381	8.381	1.51	<0,001
KDMSO	clParp 24h	H727	0.72	0.72	2.572	0.39296
control	clParp 24h	QGP1	1	1	1	-
BYL10	clParp 24h	QGP1	2.329	2.329	1.284	<0,001
BYL15	clParp 24h	QGP1	2.607	2.607	1.323	<0,001
BYL20	clParp 24h	QGP1	2.924	2.924	1.223	<0,001
BYL40	clParp 24h	QGP1	4.502	4.502	1.434	<0,001
KDMSO	clParp 24h	QGP1	1.482	1.482	1.19	0.01647
control	CyclinD3 24h	BON1	1	1	1	-
BYL10	CyclinD3 24h	BON1	1.09	1.09	1.425	0.5951
BYL15	CyclinD3 24h	BON1	0.881	0.881	1.233	0.43999
BYL20	CyclinD3 24h	BON1	0.861	0.861	1.514	0.36162
BYL40	CyclinD3 24h	BON1	0.752	0.752	1.505	0.09372
KDMSO	CyclinD3 24h	BON1	1.109	1.109	1.159	0.52591
control	CyclinD3 24h	H727	1	1	1	-
BYL10	CyclinD3 24h	H727	0.872	0.872	1.359	0.49831
BYL15	CyclinD3 24h	H727	0.87	0.87	1.52	0.49147
BYL20	CyclinD3 24h	H727	0.812	0.812	1.802	0.31044
BYL40	CyclinD3 24h	H727	0.722	0.722	1.702	0.12055
KDMSO	CyclinD3 24h	H727	1.017	1.017	1.105	0.93164
control	CyclinD3 24h	QGP1	1	1	1	-
BYL10	CyclinD3 24h	QGP1	0.905	0.905	1.438	0.60742
BYL15	CyclinD3 24h	QGP1	0.836	0.836	1.529	0.36372
BYL20	CyclinD3 24h	QGP1	0.752	0.752	1.598	0.15526
BYL40	CyclinD3 24h	QGP1	0.573	0.573	1.758	0.01051
KDMSO	CyclinD3 24h	QGP1	1.127	1.127	1.144	0.53866
control	p27Kip1 24h	BON1	1	1	1	-
BYL10	p27Kip1 24h	BON1	1.686	1.686	1.808	0.02317
BYL15	p27Kip1 24h	BON1	1.725	1.725	1.972	0.01859
BYL20	p27Kip1 24h	BON1	1.72	1.72	1.767	0.01914
BYL40	p27Kip1 24h	BON1	2.036	2.036	1.889	0.00362
KDMSO	p27Kip1 24h	BON1	1.345	1.345	1.708	0.17185
control	p27Kip1 24h	H727	1	1	1	-
BYL10	p27Kip1 24h	H727	1.424	1.424	1.212	0.01026
BYL15	p27Kip1 24h	H727	1.501	1.501	1.153	0.00465
BYL20	p27Kip1 24h	H727	1.451	1.451	1.174	0.00772
BYL40	p27Kip1 24h	H727	2.106	2.106	1.199	<0,001
KDMSO	p27Kip1 24h	H727	1.341	1.341	1.426	0.02568
control	p27Kip1 24h	QGP1	1	1	1	-
BYL10	p27Kip1 24h	QGP1	1.45	1.45	1.234	0.00391
BYL15	p27Kip1 24h	QGP1	1.532	1.532	1.296	0.00139
BYL20	p27Kip1 24h	QGP1	1.533	1.533	1.235	0.00137
BYL40	p27Kip1 24h	QGP1	1.719	1.719	1.336	<0,001
KDMSO	p27Kip1 24h	QGP1	1.202	1.202	1.452	0.11264
control	pChk1S345 24h	BON1	1	1	1	-
BYL10	pChk1S345 24h	BON1	0.801	0.801	1.638	0.29231
BYL15	pChk1S345 24h	BON1	0.782	0.782	1.822	0.24538
BYL20	pChk1S345 24h	BON1	0.526	0.526	1.759	0.00641
BYL40	pChk1S345 24h	BON1	0.602	0.602	1.763	0.02456
KDMSO	pChk1S345 24h	BON1	1.097	1.097	1.212	0.65376
control	pChk1S345 24h	H727	1	1	1	-
BYL10	pChk1S345 24h	H727	0.581	0.581	1.385	0.00852
BYL15	pChk1S345 24h	H727	0.558	0.558	1.191	0.00567
BYL20	pChk1S345 24h	H727	0.443	0.443	1.448	0.00063
BYL40	pChk1S345 24h	H727	0.599	0.599	1.242	0.01171
KDMSO	pChk1S345 24h	H727	1.109	1.109	1.43	0.54821
control	pChk1S345 24h	QGP1	1	1	1	-
BYL10	pChk1S345 24h	QGP1	0.632	0.632	1.643	0.02308
BYL15	pChk1S345 24h	QGP1	0.62	0.62	1.328	0.01862
BYL20	pChk1S345 24h	QGP1	0.565	0.565	1.579	0.00667
BYL40	pChk1S345 24h	QGP1	0.578	0.578	1.673	0.00859
KDMSO	pChk1S345 24h	QGP1	0.976	0.976	1.218	0.89328
control	p21 Waf1/Cip1 24h	BON1	1	1	1	-
BYL10	p21 Waf1/Cip1 24h	BON1	0.53	0.53	1.221	0.05083
BYL15	p21 Waf1/Cip1 24h	BON1	0.46	0.46	1.298	0.02196
BYL20	p21 Waf1/Cip1 24h	BON1	0.515	0.515	1.766	0.043
BYL40	p21 Waf1/Cip1 24h	BON1	0.439	0.439	1.84	0.01651
KDMSO	p21 Waf1/Cip1 24h	BON1	1.052	1.052	1.451	0.8634
control	p21 Waf1/Cip1 24h	H727	1	1	1	-
BYL10	p21 Waf1/Cip1 24h	H727	0.509	0.509	1.2	0.01276
BYL15	p21 Waf1/Cip1 24h	H727	0.406	0.406	1.253	0.00237
BYL20	p21 Waf1/Cip1 24h	H727	0.371	0.371	1.606	0.00126
BYL40	p21 Waf1/Cip1 24h	H727	0.391	0.391	1.494	0.0018
KDMSO	p21 Waf1/Cip1 24h	H727	0.661	0.661	1.433	0.09307
control	p21 Waf1/Cip1 24h	QGP1	1	1	1	-
BYL10	p21 Waf1/Cip1 24h	QGP1	0.371	0.371	1.644	0.00676
BYL15	p21 Waf1/Cip1 24h	QGP1	0.349	0.349	1.705	0.00448
BYL20	p21 Waf1/Cip1 24h	QGP1	0.256	0.256	2.001	0.00062
BYL40	p21 Waf1/Cip1 24h	QGP1	0.181	0.181	2.818	<0,001
KDMSO	p21 Waf1/Cip1 24h	QGP1	0.797	0.797	1.325	0.48219
control	pAktS473 24h	BON1	1	1	1	-
BYL10	pAktS473 24h	BON1	0.367	0.367	1.851	0.01014
BYL15	pAktS473 24h	BON1	0.344	0.344	2.123	0.00691
BYL20	pAktS473 24h	BON1	0.304	0.304	2.53	0.0033
BYL40	pAktS473 24h	BON1	0.301	0.301	2.719	0.00308
KDMSO	pAktS473 24h	BON1	1.021	1.021	1.25	0.95173
control	pAktS473 24h	H727	1	1	1	-
BYL10	pAktS473 24h	H727	0.547	0.547	1.793	0.08079
BYL15	pAktS473 24h	H727	0.536	0.536	2.314	0.07201
BYL20	pAktS473 24h	H727	0.361	0.361	1.978	0.00654
BYL40	pAktS473 24h	H727	0.299	0.299	2.456	0.00197
KDMSO	pAktS473 24h	H727	1.111	1.111	1.126	0.74881
control	pAktS473 24h	QGP1	1	1	1	-
BYL10	pAktS473 24h	QGP1	0.339	0.339	2.133	0.04432
BYL15	pAktS473 24h	QGP1	0.275	0.275	3.071	0.01936
BYL20	pAktS473 24h	QGP1	0.236	0.236	3.656	0.01031
BYL40	pAktS473 24h	QGP1	0.196	0.196	4.561	0.00474
KDMSO	pAktS473 24h	QGP1	1.209	1.209	1.196	0.70547
control	pAktT30824h	BON1	1	1	1	-
BYL10	pAktT30824h	BON1	0.581	0.581	2.108	0.09025
BYL15	pAktT30824h	BON1	0.646	0.646	2.253	0.16486
BYL20	pAktT30824h	BON1	0.483	0.483	2.2	0.0283
BYL40	pAktT30824h	BON1	0.508	0.508	2.04	0.03934
KDMSO	pAktT30824h	BON1	0.796	0.796	1.636	0.45892
control	pAktT30824h	H727	1	1	1	-
BYL10	pAktT30824h	H727	1.545	1.545	1.372	0.26991
BYL15	pAktT30824h	H727	1.747	1.747	1.475	0.16512
BYL20	pAktT30824h	H727	1.588	1.588	1.564	0.24306
BYL40	pAktT30824h	H727	1.234	1.234	1.759	0.58555
KDMSO	pAktT30824h	H727	1.513	1.513	1.999	0.29258
control	pAktT30824h	QGP1	1	1	1	-
BYL10	pAktT30824h	QGP1	0.533	0.533	1.927	0.04647
BYL15	pAktT30824h	QGP1	0.461	0.461	2.062	0.01725
BYL20	pAktT30824h	QGP1	0.366	0.366	2.114	0.00343
BYL40	pAktT30824h	QGP1	0.294	0.294	2.779	0.00073
KDMSO	pAktT30824h	QGP1	1.564	1.564	1.402	0.14313
control	pErk12T202Y204 24h	BON1	1	1	1	-
BYL10	pErk12T202Y204 24h	BON1	0.578	0.578	1.765	0.08756
BYL15	pErk12T202Y204 24h	BON1	0.693	0.693	1.507	0.2399
BYL20	pErk12T202Y204 24h	BON1	0.482	0.482	1.772	0.02804
BYL40	pErk12T202Y204 24h	BON1	0.575	0.575	1.975	0.08503
KDMSO	pErk12T202Y204 24h	BON1	0.674	0.674	1.735	0.20784
control	pErk12T202Y204 24h	H727	1	1	1	-
BYL10	pErk12T202Y204 24h	H727	0.875	0.875	1.62	0.60183
BYL15	pErk12T202Y204 24h	H727	0.617	0.617	1.588	0.07372
BYL20	pErk12T202Y204 24h	H727	0.656	0.656	1.854	0.11461
BYL40	pErk12T202Y204 24h	H727	0.583	0.583	1.963	0.04868
KDMSO	pErk12T202Y204 24h	H727	0.966	0.966	1.183	0.89294
control	pErk12T202Y204 24h	QGP1	1	1	1	-
BYL10	pErk12T202Y204 24h	QGP1	0.89	0.89	1.173	0.34869
BYL15	pErk12T202Y204 24h	QGP1	0.795	0.795	1.295	0.0772
BYL20	pErk12T202Y204 24h	QGP1	0.78	0.78	1.212	0.05727
BYL40	pErk12T202Y204 24h	QGP1	0.71	0.71	1.23	0.01253
KDMSO	pErk12T202Y204 24h	QGP1	0.995	0.995	1.25	0.96909
control	pGSK3a/b 24h	BON1	1	1	1	-
BYL10	pGSK3a/b 24h	BON1	1.272	1.272	1.402	0.14961
BYL15	pGSK3a/b 24h	BON1	1.447	1.447	1.21	0.03776
BYL20	pGSK3a/b 24h	BON1	1.541	1.541	1.292	0.01878
BYL40	pGSK3a/b 24h	BON1	1.809	1.809	1.646	0.00326
KDMSO	pGSK3a/b 24h	BON1	0.992	0.992	1.504	0.96084
control	pGSK3a/b 24h	H727	1	1	1	-
BYL10	pGSK3a/b 24h	H727	1.107	1.107	1.537	0.80924
BYL15	pGSK3a/b 24h	H727	1.67	1.67	1.859	0.23523
BYL20	pGSK3a/b 24h	H727	1.405	1.405	2.209	0.4253
BYL40	pGSK3a/b 24h	H727	1.185	1.185	4.237	0.68857
KDMSO	pGSK3a/b 24h	H727	1.027	1.027	1.235	0.94996
control	pGSK3a/b 24h	QGP1	1	1	1	-
BYL10	pGSK3a/b 24h	QGP1	1.037	1.037	1.77	0.88077
BYL15	pGSK3a/b 24h	QGP1	0.828	0.828	1.874	0.43707
BYL20	pGSK3a/b 24h	QGP1	0.676	0.676	1.964	0.1186
BYL40	pGSK3a/b 24h	QGP1	0.673	0.673	1.836	0.11482
KDMSO	pGSK3a/b 24h	QGP1	1.391	1.391	1.35	0.18274
control	pGSK3a 24h	BON1	1	1	1	-
BYL10	pGSK3a 24h	BON1	1.234	1.234	1.358	0.24869
BYL15	pGSK3a 24h	BON1	1.362	1.362	1.221	0.10232
BYL20	pGSK3a 24h	BON1	1.427	1.427	1.323	0.06529
BYL40	pGSK3a 24h	BON1	1.758	1.758	1.804	0.00821
KDMSO	pGSK3a 24h	BON1	1.057	1.057	1.518	0.75283
control	pGSK3a 24h	H727	1	1	1	-
BYL10	pGSK3a 24h	H727	1.142	1.142	1.515	0.75676
BYL15	pGSK3a 24h	H727	1.729	1.729	1.829	0.21235
BYL20	pGSK3a 24h	H727	1.402	1.402	2.211	0.43415
BYL40	pGSK3a 24h	H727	1.169	1.169	4.333	0.71556
KDMSO	pGSK3a 24h	H727	1.026	1.026	1.223	0.95131
control	pGSK3a 24h	QGP1	1	1	1	-
BYL10	pGSK3a 24h	QGP1	1.006	1.006	1.932	0.98129
BYL15	pGSK3a 24h	QGP1	0.786	0.786	1.92	0.35608
BYL20	pGSK3a 24h	QGP1	0.632	0.632	1.976	0.08931
BYL40	pGSK3a 24h	QGP1	0.64	0.64	1.894	0.09692
KDMSO	pGSK3a 24h	QGP1	1.383	1.383	1.319	0.21801
control	pGSK3b 24h	BON1	1	1	1	-
BYL10	pGSK3b 24h	BON1	1.375	1.375	1.503	0.05189
BYL15	pGSK3b 24h	BON1	1.696	1.696	1.161	0.00438
BYL20	pGSK3b 24h	BON1	1.858	1.858	1.23	0.00158
BYL40	pGSK3b 24h	BON1	2.051	2.051	1.422	0.00056
KDMSO	pGSK3b 24h	BON1	0.858	0.858	1.439	0.31396
control	pGSK3b 24h	H727	1	1	1	-
BYL10	pGSK3b 24h	H727	0.919	0.919	1.638	0.85244
BYL15	pGSK3b 24h	H727	1.46	1.46	2.149	0.40788
BYL20	pGSK3b 24h	H727	1.394	1.394	2.357	0.46641
BYL40	pGSK3b 24h	H727	1.205	1.205	4.401	0.68112
KDMSO	pGSK3b 24h	H727	0.999	0.999	1.274	0.99801
control	pGSK3b 24h	QGP1	1	1	1	-
BYL10	pGSK3b 24h	QGP1	1.026	1.026	1.33	0.90597
BYL15	pGSK3b 24h	QGP1	0.9	0.9	1.717	0.63585
BYL20	pGSK3b 24h	QGP1	0.796	0.796	1.994	0.31041
BYL40	pGSK3b 24h	QGP1	0.725	0.725	1.756	0.15967
KDMSO	pGSK3b 24h	QGP1	1.418	1.418	1.344	0.12843
control	pIGF1RY1135 24h	BON1	1	1	1	-
BYL10	pIGF1RY1135 24h	BON1	1.947	1.947	1.284	<0,001
BYL15	pIGF1RY1135 24h	BON1	2.25	2.25	1.425	<0,001
BYL20	pIGF1RY1135 24h	BON1	2.027	2.027	1.282	<0,001
BYL40	pIGF1RY1135 24h	BON1	2.203	2.203	1.401	<0,001
KDMSO	pIGF1RY1135 24h	BON1	1.097	1.097	1.287	0.37872
control	pIGF1RY1135 24h	H727	1	1	1	-
BYL10	pIGF1RY1135 24h	H727	3.738	3.738	1.589	<0,001
BYL15	pIGF1RY1135 24h	H727	4.19	4.19	1.631	<0,001
BYL20	pIGF1RY1135 24h	H727	3.914	3.914	1.884	<0,001
BYL40	pIGF1RY1135 24h	H727	3.979	3.979	1.936	<0,001
KDMSO	pIGF1RY1135 24h	H727	1.001	1.001	1.397	0.99481
control	pIGF1RY1135 24h	QGP1	1	1	1	-
BYL10	pIGF1RY1135 24h	QGP1	1.597	1.597	1.513	0.01087
BYL15	pIGF1RY1135 24h	QGP1	1.672	1.672	1.574	0.00606
BYL20	pIGF1RY1135 24h	QGP1	1.752	1.752	1.394	0.00335
BYL40	pIGF1RY1135 24h	QGP1	1.901	1.901	1.338	0.00118
KDMSO	pIGF1RY1135 24h	QGP1	1.084	1.084	1.11	0.62329
control	pp70S6KT389 24h	BON1	1	1	1	-
BYL10	pp70S6KT389 24h	BON1	0.327	0.327	1.902	0.01387
BYL15	pp70S6KT389 24h	BON1	0.377	0.377	1.957	0.02823
BYL20	pp70S6KT389 24h	BON1	0.237	0.237	3.129	0.00272
BYL40	pp70S6KT389 24h	BON1	0.217	0.217	2.562	0.0017
KDMSO	pp70S6KT389 24h	BON1	0.918	0.918	1.274	0.83317
control	pp70S6KT389 24h	H727	1	1	1	-
BYL10	pp70S6KT389 24h	H727	0.214	0.214	1.655	0.00154
BYL15	pp70S6KT389 24h	H727	0.153	0.153	2.099	<0,001
BYL20	pp70S6KT389 24h	H727	0.119	0.119	3.18	<0,001
BYL40	pp70S6KT389 24h	H727	0.081	0.081	2.936	<0,001
KDMSO	pp70S6KT389 24h	H727	1.133	1.133	1.217	0.75852
control	pp70S6KT389 24h	QGP1	1	1	1	-
BYL10	pp70S6KT389 24h	QGP1	0.269	0.269	2.277	0.02218
BYL15	pp70S6KT389 24h	QGP1	0.162	0.162	1.861	0.00301
BYL20	pp70S6KT389 24h	QGP1	0.162	0.162	2.301	0.00297
BYL40	pp70S6KT389 24h	QGP1	0.119	0.119	2.221	0.00087
KDMSO	pp70S6KT389 24h	QGP1	0.804	0.804	2.657	0.67834
control	pS6S2404 24h	BON1	1	1	1	-
BYL10	pS6S2404 24h	BON1	0.491	0.491	1.151	0.00141
BYL15	pS6S2404 24h	BON1	0.414	0.414	1.485	<0,001
BYL20	pS6S2404 24h	BON1	0.312	0.312	1.466	<0,001
BYL40	pS6S2404 24h	BON1	0.188	0.188	1.373	<0,001
KDMSO	pS6S2404 24h	BON1	1.071	1.071	1.432	0.71094
control	pS6S2404 24h	H727	1	1	1	-
BYL10	pS6S2404 24h	H727	0.21	0.21	2.452	<0,001
BYL15	pS6S2404 24h	H727	0.135	0.135	2.66	<0,001
BYL20	pS6S2404 24h	H727	0.115	0.115	2.902	<0,001
BYL40	pS6S2404 24h	H727	0.141	0.141	2.631	<0,001
KDMSO	pS6S2404 24h	H727	1.116	1.116	1.372	0.74672
control	pS6S2404 24h	QGP1	1	1	1	-
BYL10	pS6S2404 24h	QGP1	0.296	0.296	1.671	0.01665
BYL15	pS6S2404 24h	QGP1	0.217	0.217	2.282	0.00415
BYL20	pS6S2404 24h	QGP1	0.229	0.229	1.944	0.00528
BYL40	pS6S2404 24h	QGP1	0.1	0.1	3.817	<0,001
KDMSO	pS6S2404 24h	QGP1	0.517	0.517	2.499	0.1658
control	p4EBP1 S65 24h	BON1	1	1	1	-
BYL10	p4EBP1 S65 24h	BON1	0.699	0.699	1.513	0.21283
BYL15	p4EBP1 S65 24h	BON1	0.663	0.663	1.415	0.15664
BYL20	p4EBP1 S65 24h	BON1	0.589	0.589	1.487	0.0736
BYL40	p4EBP1 S65 24h	BON1	0.336	0.336	1.816	0.00125
KDMSO	p4EBP1 S65 24h	BON1	1.397	1.397	1.821	0.24413
control	p4EBP1 S65 24h	H727	1	1	1	-
BYL10	p4EBP1 S65 24h	H727	0.458	0.458	1.401	0.01464
BYL15	p4EBP1 S65 24h	H727	0.332	0.332	1.174	0.00145
BYL20	p4EBP1 S65 24h	H727	0.298	0.298	2.157	0.00067
BYL40	p4EBP1 S65 24h	H727	0.262	0.262	2.201	<0,001
KDMSO	p4EBP1 S65 24h	H727	0.949	0.949	1.278	0.85468
control	p4EBP1 S65 24h	QGP1	1	1	1	-
BYL10	p4EBP1 S65 24h	QGP1	0.476	0.476	1.95	0.07435
BYL15	p4EBP1 S65 24h	QGP1	0.449	0.449	1.871	0.0563
BYL20	p4EBP1 S65 24h	QGP1	0.518	0.518	1.988	0.10953
BYL40	p4EBP1 S65 24h	QGP1	0.223	0.223	4.019	0.00148
KDMSO	p4EBP1 S65 24h	QGP1	1.06	1.06	1.116	0.88316
